# Supplementary material for: Adaptability of the Soybean Aphid Aphis glycines (Hemiptera: Aphididae) to Temperature and Photoperiod in a Laboratory Experiment
Source: Insects. 2024 Oct 17;15(10):816. doi: 10.3390/insects15100816 (PMC11508913; doi:10.3390/insects15100816)
Supplement: Supplementary file 1 [file insects-15-00816-s001.zip]

Archive with 7 entries (6 files):
- Supplementary information/
- Supplementary information/Table S1.pdf
- Supplementary information/Table S2.pdf
- Supplementary information/Table S3.pdf
- Supplementary information/Table S4.pdf
- Supplementary information/Table S5.pdf
- Supplementary information/Table S6.pdf
